# Supplementary material for: Water-Induced Nanometer-Thin Crystalline Indium-Praseodymium Oxide Channel Layers for Thin-Film Transistors
Source: Nanomaterials (Basel). 2022 Aug 22;12(16):2880. doi: 10.3390/nano12162880 (PMC9415306; doi:10.3390/nano12162880)
Supplement: Supplementary file 1 [file nanomaterials-12-02880-s001.zip]

Archive with 1 entries (1 files):
- nanomaterials-1880264-supplementary.pdf
